# Supplementary material for: Honey Botanical Origin Authentication Using HS-SPME-GC-MS Volatile Profiling and Advanced Machine Learning Models (Random Forest, XGBoost, and Neural Network)
Source: Foods. 2026 Jan 21;15(2):389. doi: 10.3390/foods15020389 (PMC12841070; doi:10.3390/foods15020389)
Supplement: Supplementary file 1 [file foods-15-00389-s001.zip]

Archive with 1 entries (1 files):
- foods-4100293-supplementary.pdf
